# Supplementary material for: Pm57 from Aegilops searsii encodes a tandem kinase protein and confers wheat powdery mildew resistance
Source: Nat Commun. 2024 Jun 5;15:4796. doi: 10.1038/s41467-024-49257-2 (PMC11153570; doi:10.1038/s41467-024-49257-2)
Supplement: Supplementary file 4 — Supplementary Data 1 [file 41467_2024_49257_MOESM4_ESM.xlsx]

## Sheet: Supplementary Data 1
Supplementary Data 1. Primers used in this study.
Name	Forward primer sequence (5'-3')	Reverse primer sequence (5′-3′)	Application
X1	TTCGATTTCACATGTTGGGTTAC	AATGACCACCGGCAGTAGTACA	Fine mapping, STS marker
X2	CCTCATGTGCCACAACAAGT	AAGCTCACTGTTAGAAGGTCGA	Fine mapping, STS marker
X3	TCAGCGCACCAGACACTTGT	AGCTCAAAGGGGACGACTGTG	Fine mapping, STS marker
X4	CTTACTTGCCAGACCGTTGCT	GTTACACGGGGTGGAGAGTC	Fine mapping, STS marker
X5	CCGACGCTTATCAGAATCATC	ACCCGACTAAGGTTGATCTCTA	Fine mapping, STS marker
X6	GCTTGTCCTCAAGGTCCTATTC	CCCTATACTTGTGGGTTATCAATC	Fine mapping, STS marker
X7	GGCGGACAAAACTACTCAGC	GCCTAAGCGCCTCGTATCAC	Fine mapping, STS marker
X8	CGAACCTTGACTTGGCTGCT	GCCGTTGAGAATCTTCCATG	Fine mapping, STS marker
X9	AGGGCACGGAAGAGACATGT	CGCTGTGTCTCCTGGAAGTG	Fine mapping, STS marker
X10	GAGGATCTCCTCGGCCGA	TGCCGTAGATGATGGGGATT	Fine mapping, STS marker
X11	CGTTTTGATGCCTTGAGAGC	GTGATGATGTGATGTGGCATG	Fine mapping, STS marker
X12	GCTGATTCGAGTCTTGAGCCA	GGTCAGTGCACCATTCCCAT	Fine mapping, STS marker
X13	CAACATCATCTTCAACATCGGTG	TGCACACGAGCACGTCGAGA	Fine mapping, STS marker
X14	AGTCGTCCGCATCATCATGT	TGGTATGTGCCACTGTTCAA	Fine mapping, STS marker
X15	GCCCACGACTTTCCAGCC	TCCAATGCAGGGTTTCCTATA	Fine mapping, STS marker
X16	CGACATCGATCAGGTCATTG	GGTGTCCCCTCTAGTATGTACG	Fine mapping, STS marker
1F/1R	GTGAAGCACAGGGACGATTG	CATCCGCACACCTACAGTTAC	Pm57 gDNA fragment amplification and sequencing
2F/2R	ACAAGCAGGTGAGAACATCCT	CGGGAAACTCGTTACATGTC	Pm57 gDNA fragment amplification and sequencing
3F/3R1	AAGTACCGGAATGCCTGAAG	ATACTATTGTGCTGGGTCGT	Pm57 gDNA fragment amplification and sequencing
2F2/ZR	GGACACATGGCACAATTCTG	CAGGAGCAGGTGCTAGAGAAC	Pm57 gDNA fragment amplification and sequencing
ZF1/ZR1	ACCAATTGCATGCGTCTAATC	CCGTTGTTGTCCAGTGAATG	Pm57 gDNA fragment amplification and sequencing
ZF2/1R2	CCGTGGAGATACGTGTGAAC	CGGATTGTAAGACTCGTTGGT	Pm57 gDNA fragment amplification and sequencing
1F/3R1	GTGAAGCACAGGGACGATTG	ATACTATTGTGCTGGGTCGT	Pm57 cDNA cloning and sequencing
G4-VIGS	CATTTTTTTTTTTTTTTAGCTAGCTCATCCGGATCCAGCTTCTC	GATGATTCTTCTTCCGTTGCTAGCCTGCCACAGGTGACAAGTCA	Vector construction for BSMV-VIGS assay
G5-VIGS	CATTTTTTTTTTTTTTTAGCTAGCCGTCCGACTGCTGCTCAATT	GATGATTCTTCTTCCGTTGCTAGCTGGCTCCAGAGGTAAGGCTAC	Vector construction for BSMV-VIGS assay
3F/2R	AAGTACCGGAATGCCTGAAG	CGGGAAACTCGTTACATGTC	qRT-PCR for testing silencing efficiency of G4
M-5F/5R	AAGTCGTACTGGTGAGGTCAAG	CAATTTTGAATATTGCAGCCG	qRT-PCR for testing silencing efficiency of G5
G4-OE	AGGTCGACTCTAGAGGATCCATGGCGTCTCCTCGCG	AGCTCGGTACCCGGGGATCCCTATTGTGCTGGGTCGTC	Vector construction for overexpression of G4
3F/2R	AAGTACCGGAATGCCTGAAG	CGGGAAACTCGTTACATGTC	Identification of positive transgenic plants
eGFP-IF1-F/R	GGCTCGAGAAGCTTGGATCCATGGCGTCTCCTCGC	TTATCTAGATCCGGTGGATCCCTATTGTGCTGGGTC	Vector construction for subcellular localization
SSF2/SSR2	TCATCCGGATCCAGCTTCTC	CTGCCACAGGTGACAAGTCA	qRT-PCR for expression analysis of Pm57
PR1	CTGGAGCACGAAGCTGCAG	CGAGTGCTGGAGCTTGCAGT	qRT-PCR for expression analysis of PR1
PR2	CTCGACATCGGTAACGACCAG	GCGGCGATGTACTTGATGTTC	qRT-PCR for expression analysis of PR2
PR3	AGAGATAAGCAAGGCCACGTC	GGTTGCTCACCAGGTCCTTC	qRT-PCR for expression analysis of PR3
PR4	CGAGGATCGTGGACCAGTG	GTCGACGAACTGGTAGTTGACG	qRT-PCR for expression analysis of PR4
PR9	GAGATTCCACAGATGCAAACGAG	GGAGGCCCTTGTTTCTGAATG	qRT-PCR for expression analysis of PR9
TaActin	GTTGGTGATGAGGCCCAATC	GTGCTACACGGAGCTCATTG	As an internal control for qRT-PCR
STS-F/R	AGGGAGATATGCTTTGGTTACAT	CTCGTTGCTGAGAACACCACTT	Gene-specific primers for MAS
