# Supplementary material for: Pm57 from Aegilops searsii encodes a tandem kinase protein and confers wheat powdery mildew resistance
Source: Nat Commun. 2024 Jun 5;15:4796. doi: 10.1038/s41467-024-49257-2 (PMC11153570; doi:10.1038/s41467-024-49257-2)
Supplement: Supplementary file 5 — Supplementary Data 2 [file 41467_2024_49257_MOESM5_ESM.xlsx]

## Sheet: Supplementary Data 2
Supplementary Data 2. The proteins with the tandem kinase -vWA domains or a single kinase domain followed by a vWA domain in plants.
Accession name	Tandem kinase -vWA		Genomic positions	Single kinase-vWA
Chinese Spring	-		-	TraesCS1B03G0954800.1
				TraesCS2D03G0134600.1
				TraesCS3D03G0964900.2
				TraesCS4B03G0790000.1
				TraesCS6B03G0135900.1
				TraesCS7B03G1156100.1
				TraesCS7D03G1191500.1
Fielder	Fielder-2A: manually annotated gene		chr2A_Fielder:768778667-768796762	TraesFLD1B01G382300.1
				TraesFLD2D01G082600.1
	Fielder-2B: manually annotated gene		chr2B_Fielder:779548621-779573097	TraesFLD3D01G477300.1
				TraesFLD4B01G329400.1
Zang1817	Zang1817-2B: manually annotated gene		chr2B_Zang1817:772202987-772212893	Not Available
Attraktion	Attraktion-chr2A: manually annotated gene		chr2A_Attraktion:767654376-767672471	Not Available
	Attraktion-chr2B: manually annotated gene		chr2B_Attraktion:752184148-752192672
ArinaLrFor	ArinaLrFor-2A: manually annotated gene		chr2A_ArinaLrFor:764538079-764555160	TraesARI1B01G376000.1
				TraesARI2D01G076100.1
	ArinaLrFor-2B: manually annotated gene		chr2B_ArinaLrFor:783149651-783174127	TraesARI3D01G465000.1
				TraesARI4B01G323100.1
CDC Landmark	CDC_Landmark-2B: manually annotated gene		chr2B_CDC_Landmark:771311714-771320369	TraesLDM1B01G373600.1
				TraesLDM2D01G078400.1
				TraesLDM3D01G471200.1
				TraesLDM4B01G328300.1
CDC Stanley	CDC_Stanley-2A: manually annotated gene		chr2A_CDC_Stanley:779150965-779168809	TraesSTA1B01G375600.1
				TraesSTA2D01G078100.1
	CDC_Stanley-2B: manually annotated gene		chr2B_CDC_Stanley:773551786-773560523	TraesSTA3D01G489500.1
				TraesSTA4B01G323200.1
Julius	-		-	TraesJUL1B01G375400.1
				TraesJUL2D01G077700.1
				TraesJUL3D01G475200.1
				TraesJUL4B01G323500.1
LongReach Lancer	-		-	TraesLAC1B01G378900.1
				TraesLAC2D01G078200.1
				TraesLAC3D01G473200.1
				TraesLAC4B01G324700.1
Mace	Mace-2A: manually annotated gene		chr2A_Mace:763414514-763432288	TraesMAC2D01G081000.1
				TraesMAC3D01G458600.1
				TraesMAC4B01G324900.1
Norin61	chr2B_Norin61: manually annotated gene		chr2B_Norin61: 777899697-777929002	TraesNOR2D01G078100.1
				TraesNOR3D01G471500.1
				TraesNOR4B01G328400.1
Triticum spelta_PI190962	-		-	Not Available
SY Mattis	SY_Mattis-2A: manually annotated gene		chr2A_SY_Mattis:765940564-765957716	TraesSYM1B01G370400.1
				TraesSYM2D01G079500.1
				TraesSYM3D01G462100.1
				TraesSYM4B01G323000.1
Renan	Renan-2A: manually annotated gene		chr2A_Renan:768921120-768939207	TraesRN1B0100974400.1
				TraesRN2D0100150400.1
	Renan-2B: manually annotated gene		chr2B_Renan:783078687-783087198	TraesRN3D0101007100.1
Kariega	-		-	TraesKAR1B01G0042160.1
				TraesKAR1B01G0379500LC.1
				TraesKAR2D01G0025780.1
				TraesKAR3B01G0487400.1
				TraesKAR3D01G0398130.1
				TraesKAR4B01G0395050.1
Svevo (tetraploid durum wheat)	-		-	TRITD1Bv1G016880.1
				TRITD1Bv1G185910.1
				TRITD2Av1G015640.1
				TRITD3Bv1G244120.1
				TRITD5Bv1G244810.2
Zavitan (tetraploid wild emmer wheat)	TRIDC2BG085800.1		chr2B_Wild_emmerV2:797534515-797558995	TRIDC1BG056560.6
Triticum urartu_G1812	-		-	-
Aegilops bicornis_TB01	Ae.bicornis.TB01.2S01G0903000.1		chr2S_ae.bicornis.TB01:851590434-851600918	Ae.bicornis.TB01.2S01G0102900.1
				Ae.bicornis.TB01.2S01G0015300.1
				Ae.bicornis.TB01.Un01G0378900.1
Aegilops longissima_TL05	-		-	Ae.longissima.TL05.2S01G0024000.1
				Ae.longissima.TL05.2S01G0920200.1
				Ae.longissima.TL05.3S01G0689100.1
Aegilops searsii_TE01	WTK6b-vWA: manually annotated gene base on Ae.searsii.TE01.2S01G0858700 (Previous_id: EVM0016946) and RNA-seq data		chr2S_ae.searsii.TE01: 730956195-730965667	Ae.searsii.TE01.2S01G0908600.1
				Ae.searsii.TE01.4S01G0582500.1
				Ae.searsii.TE01.5S01G0802700.4
Aegilops sharonensis_TH02	-		-	Ae.sharonensis.TH02.2S01G0098400.1
				Ae.sharonensis.TH02.3S01G0682100.1
Aegilops speltoides_TS01	Ae.speltoides.TS01.2B01G0896900.1		chr2B_ae.speltoides.TS01:566961159-566972987	Ae.speltoides.TS01.1B01G0150800.1
				Ae.speltoides.TS01.1B01G0531500.1
Aegilops tauschii_AY17	-		-	AetAY17_2Dv1G097200.1
				AetAY17_3Dv1G747300.1
Thinopyrum intermedium	-		-	Thint.05G0470400.1
				Thint.02G0441600.1
				Thint.08G0530700.1
				Thint.V0435300.1
Ceratodon purpureus_R40	-		-	CepurR40.VG339300.1
				CepurR40.2G134200.1
				CepurR40.6G128600.1
				CepurR40.2G134300.1
Eleusine coracana	-		-	ELECO.r07.9BG0699310.1
				ELECO.r07.9AG0670800.1
