# Supplementary material for: Pm57 from Aegilops searsii encodes a tandem kinase protein and confers wheat powdery mildew resistance
Source: Nat Commun. 2024 Jun 5;15:4796. doi: 10.1038/s41467-024-49257-2 (PMC11153570; doi:10.1038/s41467-024-49257-2)
Supplement: Supplementary file 6 — Supplementary Data 3 [file 41467_2024_49257_MOESM6_ESM.xlsx]

## Sheet: Supplementary Data 3
Supplementary Data 3. BLASTn analysis in Ae. umbellulata TA1851 assemblies of the twelve annotated genes (G1-G12) in Pm57 mapping interval of Ae. searsii reference genome (TE01).
Name	Query_gene (TE01)	Subject	Identity	Alignment length	Gaps	Query_start	Query_end	Subject_start	Subject_end	E value
G1	EVM0036665	ptg000193l	0.934	1894	34	1	1856	6285168	6287016	0
G1	EVM0036665	ptg000193l	0.97	526	2	1858	2381	6287086	6287611	0
G2	EVM0051586	ptg000193l	0.883	1001	19	1	981	6319192	6320146	0
G2	EVM0051586	ptg000193l	0.758	359	16	923	1235	6320122	6320478	2.46e-29
G2	EVM0051586	ptg000193l	0.959	342	0	1409	1750	6320481	6320822	5.73e-155
G3	EVM0012740	ptg000193l	0.956	1089	0	1	1089	6326224	6327312	0
G4	EVM0016946	ptg000193l	0.953	4314	24	12	4275	6338494	6334189	0
G4	EVM0016946	ptg000193l	0.912	1285	34	4263	5502	6334243	6332980	0
G4	EVM0016946	ptg000193l	0.905	401	4	5590	5990	6332058	6331664	2.57e-145
G4	EVM0016946	ptg000193l	0.865	1887	14	6025	7902	6331656	6329788	0
G4	EVM0016946	ptg000193l	0.921	1266	10	8517	9776	6329394	6328153	0
G5	EVM0041895	ptg000193l	0.93	1151	10	1	1146	6393783	6394915	0
G5	EVM0041895	ptg000193l	0.889	398	8	1169	1551	6394909	6395305	2.67e-131
G5	EVM0041895	ptg000193l	0.903	2134	22	1550	3638	6395409	6397536	0
G6	EVM0018635	ptg000193l	0.926	1747	22	1	1695	6405634	6407367	0
G6	EVM0018635	ptg000193l	0.932	280	2	1693	1970	6407401	6407680	4.55e-111
G6	EVM0018635	ptg000193l	0.886	132	2	1967	2091	6407779	6407909	8.47e-34
G6	EVM0018635	ptg000193l	0.879	173	3	2297	2469	6407932	6408101	1.07e-47
G6	EVM0018635	ptg000193l	0.862	429	10	2474	2894	6408268	6408688	2.68e-123
G6	EVM0018635	ptg000193l	0.924	889	10	2985	3873	6408693	6409563	0
G6	EVM0018635	ptg000193l	0.913	1091	11	4002	5087	6409690	6410761	0
G6	EVM0018635	ptg000193l	0.875	288	5	5090	5377	6410808	6411075	3.67e-82
G6	EVM0018635	ptg000193l	0.953	623	0	5379	6001	6411123	6411745	0
G7	EVM0050643	ptg000193l	0.964	590	1	1	584	6439145	6439734	0
G7	EVM0050643	ptg000193l	0.932	473	4	574	1046	6440794	6441259	0
G7	EVM0050643	ptg000193l	0.818	1041	33	1178	2195	6441690	6442677	0
G7	EVM0050643	ptg000193l	0.875	136	2	2210	2342	6442668	6442801	2.69e-33
G7	EVM0050643	ptg000193l	0.825	703	13	2547	3245	6442820	6443507	8.01e-168
G7	EVM0050643	ptg000193l	0.789	1044	32	3314	4343	6443515	6444518	0
G7	EVM0050643	ptg000193l	0.92	841	14	4474	5310	6444821	6445645	0
G8	EVM0056562	ptg000193l	0.913	207	6	1	207	6479303	6479498	1.53e-69
G8	EVM0056562	ptg000193l	0.967	2372	5	236	2607	6479493	6481853	0
G8	EVM0056562	ptg000193l	0.967	1485	4	2628	4109	6481958	6483432	0
G9	EVM0002576	ptg000193l	0.88	750	20	1	737	6488104	6487386	0
G10	EVM0023928	ptg000193l	0.924	748	10	1	736	6504138	6503394	0
G11	EVM0051934	ptg000193l	0.853	532	9	193	706	6536362	6535843	6.61e-146
G12	EVM0049887	ptg000291l	0.902	11544	373	22785	33979	17284263	17295668	0
The genomic sequences of G1-G12 were used as queries for BLAST analysis in Ae. umbellulata TA1851 assemblies. BLAST analysis was performed by BLASTN 2.13.0+ software with default settings. The best BLAST hits with the G1-G12 genomic sequences are listed and G1 to G11 are matched to Lr9-carrying contig ptg000193l from the Ae. umbellulata (TA1851) assemblies in order.
