# Supplementary material for: Pm57 from Aegilops searsii encodes a tandem kinase protein and confers wheat powdery mildew resistance
Source: Nat Commun. 2024 Jun 5;15:4796. doi: 10.1038/s41467-024-49257-2 (PMC11153570; doi:10.1038/s41467-024-49257-2)
Supplement: Supplementary file 7 — Supplementary Data 4 [file 41467_2024_49257_MOESM7_ESM.xlsx]

## Sheet: Supplementary Data 4
Supplementary Data 4. List of plant materials used to check the presence of the Pm57 resistance allele.
No.	Genome	Label	Species	Origin	Accession no.
1	AmAm	3AA4	T. monococcum	N/A	N/A
2	AbAb	3AA5	T. boeoticum	Japan	KU-104-1
3	AmAm	3AA6	T. monococcum	United States	KU-104-2
4	AmAm	3AA28	T. monococcum	Lebanon	KU-199-15
5	BBAA	IW106	T.dicoccoides	Israel	TZ-108
6	BBAA	Kronos	T.durum	United States	PI 576168
7	BBAA	Langdon	T.durum	United States	CItr 13165
8	BBAA	JinYing8	T.durum	China	N/A
9	BBAADD	YT-2 (landrace)	T. aestivum ssp. yunnanese	China	N/A
10	BBAADD	YT-6 (landrace)	T. aestivum ssp. yunnanese	China	N/A
11	BBAADD	YT-19 (landrace)	T. aestivum ssp. yunnanese	China	N/A
12	BBAADD	YT-31 (landrace)	T. aestivum ssp. yunnanese	China	N/A
13	BBAADD	YT-32 (landrace)	T. aestivum ssp. yunnanese	China	N/A
14	GGAA	AR1	T. araraticum Jakubz.	N/A	N/A
15	BBAADD	MA1 (landrace)	T. aestivum ssp. macha	N/A	N/A
16	BBAADD	MA2 (landrace)	T. aestivum ssp. macha	N/A	N/A
17	BBAADD	MA3 (landrace)	T. aestivum ssp. macha	N/A	N/A
18	BBAADD	Altgold (cultivar)	T. aestivum ssp. spelta	N/A	Altgold
19	BBAADD	Hubel (cultivar)	T. aestivum ssp. spelta	Switzerland	Hubel
20	BBAADD	3418 (cultivar)	T. aestivum ssp. spelta	N/A	N/A
21	BBAADD	S11-7 (landrace)	T. aestivum ssp. spelta	N/A	N/A
22	BBAADD	S11-8 (landrace)	T. aestivum ssp. spelta	N/A	N/A
23	BBAADD	S11-9 (landrace)	T. aestivum ssp. spelta	N/A	N/A
24	N/A	89(5)69	CS-Ae. searsii chromosome 2Ss introgression line	China	TA5109
25	BBAADD	S11-10 (landrace)	T. aestivum ssp. spelta	N/A	S11-10
26	BBAADD	S11-11 (landrace)	T. aestivum ssp. spelta	N/A	S11-11
27	BBAADD	S11-12 (landrace)	T. aestivum ssp. spelta	N/A	S11-12
28	BBAADD	S11-13 (landrace)	T. aestivum ssp. spelta	N/A	S11-13
29	BBAADD	S11-14 (landrace)	T. aestivum ssp. spelta	N/A	S11-14
30	BBAADD	S11-16 (landrace)	T. aestivum ssp. spelta	N/A	S11-16
31	BBAADD	S11-17 (landrace)	T. aestivum ssp. spelta	N/A	S11-17
32	BBAADD	S11-18 (landrace)	T. aestivum ssp. spelta	N/A	S11-18
33	BBAADD	S11-19 (landrace)	T. aestivum ssp. spelta	N/A	S11-19
34	BBAADD	S11-22 (landrace)	T. aestivum ssp. spelta	N/A	S11-22
35	BBAADD	S12-2 (landrace)	T. aestivum ssp. spelta	N/A	S12-2
36	BBAADD	S12-3 (landrace)	T. aestivum ssp. spelta	N/A	S12-3
37	BBAADD	S12-7 (landrace)	T. aestivum ssp. spelta	N/A	S12-7
38	BBAADD	S12-10 (landrace)	T. aestivum ssp. spelta	N/A	S12-10
39	BBAADD	S12-13 (landrace)	T. aestivum ssp. spelta	N/A	S12-13
40	BBAADD	XM001303 (landrace)	T. aestivum ssp. tibetanum	China	XM001303
41	BBAADD	AS1772 (landrace)	T. aestivum ssp. tibetanum	China	AS1772
42	BBAADD	XM001202 (landrace)	T. aestivum ssp. tibetanum	China	XM001202
43	BBAADD	XM001203 (landrace)	T. aestivum ssp. tibetanum	China	XM001203
44	BBAADD	XM001231 (landrace)	T. aestivum ssp. tibetanum	China	XM001231
45	BBAADD	XM001237 (landrace)	T. aestivum ssp. tibetanum	China	XM001237
46	BBAADD	XM001238 (landrace)	T. aestivum ssp. tibetanum	China	XM001238
47	BBAADD	XM001264 (landrace)	T. aestivum ssp. tibetanum	China	XM001264
48	SsSs	TE01	Ae. searsii	N/A	N/A
49	BBAADD	WL711 (cultivar)	T. aestivum	China	WL711
50	BBAADD	TM198 (cultivar)	T. aestivum	China	Tian Min198
51	BBAADD	JM20 (cultivar)	T. aestivum	China	Ji Mai20
52	BBAADD	TM369 (cultivar)	T. aestivum	China	Tian Min369
53	BBAADD	BN207 (cultivar)	T. aestivum	China	Bai Nong207
54	BBAADD	XN979 (cultivar)	T. aestivum	China	Xi Nong979
55	BBAADD	KN199 (cultivar)	T. aestivum	China	Ke Nong199
56	BBAADD	Y49-198 (cultivar)	T. aestivum	China	Yu Mai49-198
57	BBAADD	Z7698 (cultivar)	T. aestivum	China	Zheng Mai7698
58	BBAADD	AK58 (cultivar)	T. aestivum	China	Ai Kang58
59	BBAADD	FDC5 (cultivar)	T. aestivum	China	Feng De Cun5
60	BBAADD	Z18 (cultivar)	T. aestivum	China	Zhou Mai18
61	BBAADD	PA0518 (cultivar)	T. aestivum	China	Ping An0518
62	BBAADD	PA602 (cultivar)	T. aestivum	China	Ping An602
63	BBAADD	YZ4110 (cultivar)	T. aestivum	China	Yan Zhan4110
64	BBAADD	Z22 (cultivar)	T. aestivum	China	Zhou Mai22
65	BBAADD	Fielder (cultivar)	T. aestivum	United States	CItr 17268
66	BBAADD	CB037 (cultivar)	T. aestivum	China	CB037
67	BBAADD	CS (landrace)	T. aestivum	China	Chinese Spring
68	AuAu	TMU38	T. urartu	Israel	TMU38
69	AbAb	TMB02	T. boeoticum	Israel	TMB02
70	DD	TQ27	Ae. tauschii	N/A	TQ27
71	DD	Y2282	Ae. tauschii	N/A	Y2282
All materials, except 89(5)69 are kindly provided by Prof. Zhongfu Ni at China Agricultural University, China.
