# Supplementary material for: Pm57 from Aegilops searsii encodes a tandem kinase protein and confers wheat powdery mildew resistance
Source: Nat Commun. 2024 Jun 5;15:4796. doi: 10.1038/s41467-024-49257-2 (PMC11153570; doi:10.1038/s41467-024-49257-2)
Supplement: Supplementary file 9 — Source Data [file 41467_2024_49257_MOESM9_ESM.xlsx]

## Sheet: Fig.3a
Fig. 3a Infection reactions of Fielder (Infection type IT 4), the T1 transgenic plants of G4 (IT 0) to Bgt isolate E09, respectively. Three representative individuals of each transgenic line were photographed at 7 dpi; +/−: presence/absence of the transgene

## Sheet: Fig.3b
Fig. 3b original data
Sample	2-∆Ct (three replicates)
WT	0.000196	0.000189	0.000216
89(5)69	0.004187	0.004187	0.005154
L1	0.011518	0.01243	0.013415
L2	0.006045	0.006258	0.007705
L4	0.004645	0.00292	0.003065
L5	0.000425	9.3e-05	0.00013
L7	0.008609	0.01278	0.01038
L8	0.005154	0.005839	0.011679
L9	0.002108	0.002421	0.002123
L11	0.007813	0.00849	0.007652
L15	0.010598	0.01278	0.014478
L16	0.032804	0.02977	0.034197
L17	0.007867	0.007977	0.011842
L18	0.00282	0.001554	0.001522
L20	0.000288	0.000334	0.000158
L22	0.003619	0.003619	0.003331
L29	0.000156	0.000313	0.000167
L30	0.001153	0.001334	0.001262

## Sheet: Fig.5b
Fig. 5b original data. Percent of the Bgt-infected cells (%).
Sample	no ROS	apoROS	intraROS
CS-6h	30.97	69.03	0
CS-6h	27.78	72.22	0
CS-6h	33.33	66.67	0
CS-12h	23.88	76.12	0
CS-12h	16.1	83.9	0
CS-12h	30.77	69.23	0
CS-24h	9.59	86.73	3.67
CS-24h	10.46	85.62	3.92
CS-24h	10	86.77	3.23
CS-36h	11.13	83.31	5.56
CS-36h	9.61	84.98	5.41
CS-36h	13.04	81.88	5.07
CS-48h	6.42	88.53	5.05
CS-48h	7.83	87.35	4.82
CS-48h	7.94	86.9	5.16
89(5)69-6h	21.16	78.84	0
89(5)69-6h	20.18	79.82	0
89(5)69-6h	23.2	76.8	0
89(5)69-12h	15.01	84.99	0
89(5)69-12h	16.33	83.67	0
89(5)69-12h	14.21	85.79	0
89(5)69-24h	2.75	52.32	44.93
89(5)69-24h	4.76	49.21	46.03
89(5)69-24h	3.85	50	46.15
89(5)69-36h	4.11	52.36	43.53
89(5)69-36h	2.94	54.9	42.16
89(5)69-36h	4.47	55.27	40.26
89(5)69-48h	4.95	54.43	40.63
89(5)69-48h	6.06	50	43.94
89(5)69-48h	4.09	58.18	37.73

## Sheet: Fig.5c
Fig. 5c original data. Percent of the Bgt-infected cells (%).
Sample	Cell death
CS-48h	3.41
CS-48h	3.05
CS-48h	3.38
89(5)69-48h	38.09
89(5)69-48h	35.28
89(5)69-48h	39.85

## Sheet: Table 1
Table 1 original data.
Agronomic trait	Material name	Measured data
Heading date (d)	WT（Fielder）	74	72	72
	L1	75	73	72
	L2	74	72	71
	L4	73	74	71
	L4(negative lines)	73	72	71
	L5(negative lines)	72	74	71
	TA3809	74	75	75
	Type IV-1	74	75	76
	Type IV-2	75	75	76
Seeds per spike	WT（Fielder）	56.8	63.6	62.4
	L1	57.8	64.2	59
	L2	61.8	62.6	58.2
	L4	58.2	60.4	61.8
	L4(negative lines)	59.8	64.8	58.2
	L5(negative lines)	58	59.6	63
	TA3809	61.6	60.2	63.8
	Type IV-1	60.4	63.6	61.8
	Type IV-2	61.4	62.2	60
Thousand grain weight (g)	WT（Fielder）	43.2	41.7	42.9
	L1	43	40.9	41.9
	L2	42.1	41.4	43.1
	L4	42.3	42.1	41.5
	L4(negative lines)	42	41.2	43.5
	L5(negative lines)	42.9	42.2	41.7
	TA3809	35	36.5	34.5
	Type IV-1	35.1	34.4	35.2
	Type IV-2	34.5	34.7	36.4
Plant height (cm)	WT（Fielder）	76	79	74	81	79	74	82	78	77	73	77	75	68	78	79
	L1	75	75	75	76	75	81	75	73	71	73	72	75	79	80	75
	L2	70	68	71	71	70	74	80	77	81	78	78	71	72	80	80
	L4	74	76	79	75	76	76	79	77	79	75	72	72	72	73	73
	L4(negative lines)	80	78	78	76	73	79	79	80	81	79	67	72	69	71	70
	L5(negative lines)	81	80	80	73	71	70	72	76	72	76	65	75	80	75	75
	TA3809	118	130	130	134	131	134	135	133	131	130	129	129	131	136	137
	Type IV-1	120	128	126	131	134	139	136	144	140	130	125	132	129	131	129
	Type IV-2	128	123	130	121	122	140	142	141	134	132	128	130	132	130	135
Spike length (cm)	WT（Fielder）	11.5	12.5	12	10.5	11	11	11	12	12	11	11	11.5	10	10.5	10.5
	L1	11.5	11	11.5	11.5	11	12	13	11	12	12	9	10.5	11.5	10.5	11.5
	L2	11	13	11	10.5	11	12.5	11.5	12.5	11	12	11.5	10	10	10.5	10
	L4	11	11	11	11.5	11	11	10.5	12	12	12	10.5	9.5	10.5	10.5	10
	L4(negative lines)	11.5	11	12	11	11	11.5	11	11.5	11.5	11.5	10	11	9.5	9.5	8.5
	L5(negative lines)	11	10.5	11	10.5	10.5	11	11.5	11	10	11.5	11.5	10	11.5	10	11
	TA3809	8	8	9.5	9	8	9	11	10.5	8	9	8	7.5	9	8	10
	Type IV-1	8	8.5	8	8.5	10	10	8	11	9	8	10	10.5	8.5	11	8.5
	Type IV-2	9	7.5	9	9	8.5	11	10	11	8	9	8.5	8	9.5	9	9.5
Spikelet number per spike	WT（Fielder）	20	19	19	18	20	20	21	20	20	19	19	19	17	18	18
	L1	18	19	19	19	19	20	19	19	19	19	15	18	18	18	19
	L2	19	21	19	18	19	19	18	19	19	19	19	17	16	19	16
	L4	20	20	19	19	19	19	18	18	18	19	19	17	18	18	17
	L4(negative lines)	20	19	20	19	20	20	19	20	20	20	17	19	19	18	17
	L5(negative lines)	20	18	20	19	19	19	18	19	19	20	18	18	19	19	19
	TA3809	21	23	25	23	22	24	25	25	22	23	22	23	24	21	25
	Type IV-1	21	23	24	22	24	26	21	26	22	21	23	25	21	24	19
	Type IV-2	23	19	24	23	21	25	25	26	22	24	20	21	25	20	23

## Sheet: Supplementary Fig. 3b
Supplementary Fig. 3b original data
Sample	2-∆Ct (three replicates)			one way ANOVA P values
				BSMV-γ-1	BSMV-γ-2	BSMV-γ-3	G4-1	G4-2	G4-3
BSMV-γ-1	0.070805	0.067921	0.076415
BSMV-γ-2	0.055939	0.06164	0.057114	0.0192
BSMV-γ-3	0.069348	0.078563	0.085971	0.4894	0.001
G4-1	0.019505	0.022718	0.018841	<0.0001	<0.0001	<0.0001
G4-2	0.011203	0.012259	0.012958	<0.0001	<0.0001	<0.0001	0.2324
G4-3	0.013697	0.016516	0.012691	<0.0001	<0.0001	<0.0001	0.5205	0.9864

## Sheet: Supplementary Fig. 3c
Supplementary Fig. 3c original data
Sample	2-∆Ct (three replicates)			one way ANOVA P values
				BSMV-γ-1	BSMV-γ-2	BSMV-γ-3	G5-1	G5-2	G5-3
BSMV-γ-1	0.004016	0.003129	0.0041
BSMV-γ-2	0.003826	0.002879	0.003377	0.7222
BSMV-γ-3	0.003826	0.0041	0.004129	0.9156	0.2337
G5-1	0.001654	0.00162	0.001307	<0.0001	0.0003	<0.0001
G5-2	0.001994	0.00176	0.002036	0.0003	0.0024	<0.0001	0.6912
G5-3	0.001076	0.001631	0.001236	<0.0001	<0.0001	<0.0001	0.9672	0.29

## Sheet: Supplementary Fig. 4
Supplementary Fig. 4 Responses of 36 independent (L1 to L36) transgenic lines to Bgt isolate E09. The primary transgenic plants (T0) were tested for powdery mildew resistance using detached leaves. The ‘+’ and ‘−’ signs on each leaf designate the presence or absence of G4 gene.

## Sheet: Supplementary Fig. 7a
Supplementary Fig. 7a original data
Sample	2-∆Ct (three replicates)			one way ANOVA P values
				Young roots	Young leaves	Roots	Stems	Flag leaves
Young roots	0.042694	0.034514	0.053228
Young leaves	0.175514	0.133389	0.139802	0.0409
Roots	0.050822	0.092567	0.064474	0.9145	0.1461
Stems	0.04172	0.058563	0.047172	0.9997	0.0543	0.9629
Flag leaves	0.264737	0.401357	0.26782	<0.0001	0.0028	0.0001	<0.0001

## Sheet: Supplementary Fig. 7b
Supplementary Fig. 7b original data
Sample	2-∆Ct (three replicates)
89(5)69-0 hpi	0.314272	0.318225	0.259264
89(5)69-12 hpi	1.15213	1.25936	1.58193
89(5)69-24 hpi	0.799499	0.720386	0.71119
89(5)69-36 hpi	0.406312	0.460071	0.517802
89(5)69-48 hpi	0.165512	0.111979	0.122745

[truncated: 2 more sheets: Supplementary Fig. 8, Supplementary Fig. 16]
